# Supplementary material for: Automated 3D bio-imaging analysis of nuclear organization by NucleusJ 2.0
Source: Nucleus. 2020 Nov 29;11(1):315–29. doi: 10.1080/19491034.2020.1845012 (PMC7714466; doi:10.1080/19491034.2020.1845012)
Supplement: Supplemental Material [file KNCL_A_1845012_SM0256.zip]

Archive with 6 entries (5 files):
- Supplementary information/
- Supplementary information/Supplemental Fig.1.eps
- Supplementary information/Supplemental Fig.2.eps
- Supplementary information/Supplemental files1-3.docx
- Supplementary information/Supplemental tables 1-8_CLEAN.docx
- Supplementary information/Supplemental tables and figures.docx
